# Supplementary material for: Venous Thromboembolic Risk Does Not Increase After a Third Dose of SARS-CoV-2 mRNA-BNT162b2 Vaccine in Cancer Patients Receiving Active Systemic Therapies: Updated Results from the Vax-On-Third-Profile Study
Source: Vaccines (Basel). 2025 Apr 8;13(4):392. doi: 10.3390/vaccines13040392 (PMC12031221; doi:10.3390/vaccines13040392)
Supplement: Supplementary file 1 [file vaccines-13-00392-s001.zip]

Archive with 1 entries (1 files):
- vaccines-3507596-supplementary.pdf
